# Supplementary material for: Abundant Recurrent Mitochondrial Mutations and Widespread Mitonuclear Epistasis in Caenorhabditis elegans
Source: Mol Biol Evol. 2025 Dec 10;42(12):msaf300. doi: 10.1093/molbev/msaf300 (PMC12690269; doi:10.1093/molbev/msaf300)
Supplement: msaf300_Supplementary_Data [file msaf300_supplementary_data.zip]

Archive with 13 entries (13 files):
- 082025 Supplementals.xlsx
- Figure S1.pdf
- Figure S2.pdf
- Figure S3.pdf
- Figure S4.pdf
- Figure S5.pdf
- Figure S6.pdf
- Figure S7.pdf
- Figure S8.pdf
- Supplemental File S1.log
- Supplemental File S2.log
- Supplemental File S3.log
- supplementarydoc.docx
