# Supplementary material for: Abundant Recurrent Mitochondrial Mutations and Widespread Mitonuclear Epistasis in Caenorhabditis elegans
Source: Mol Biol Evol. 2025 Dec 10;42(12):msaf300. doi: 10.1093/molbev/msaf300 (PMC12690269; doi:10.1093/molbev/msaf300)
Supplement: msaf300_Supplementary_Data [file msaf300_supplementary_data.zip › Supplemental File S1.log]

IQ-TREE multicore version 1.6.12 for Linux 64-bit built Aug 15 2019
Developed by Bui Quang Minh, Nguyen Lam Tung, Olga Chernomor,
Heiko Schmidt, Dominik Schrempf, Michael Woodhams.

Host:    cm035.hpc.nyu.edu (AVX512, FMA3, 377 GB RAM)
Command: iqtree -s FINAL.fasta -m MFP -bb 1000 -nt AUTO
Seed:    132695 (Using SPRNG - Scalable Parallel Random Number Generator)
Time:    Tue Mar 18 21:51:40 2025
Kernel:  AVX+FMA - auto-detect threads (48 CPU cores detected)

Reading alignment file FINAL.fasta ... Fasta format detected
Alignment most likely contains DNA/RNA sequences
Alignment has 367 sequences with 13803 columns, 1108 distinct patterns
871 parsimony-informative, 579 singleton sites, 12353 constant sites
          Gap/Ambiguity  Composition  p-value
   1  AB1         0.06%    passed     99.94%
   2  BRC20067    0.06%    passed     99.71%
   3  BRC20263    0.07%    passed     99.79%
   4  CB4852      0.06%    passed     99.89%
   5  CB4856      0.07%    passed    100.00%
   6  CX11254     0.06%    passed     99.41%
   7  CX11264     0.06%    passed     99.81%
   8  CX11271     0.06%    passed     99.80%
   9  CX11292     0.06%    passed     99.89%
  10  CX11307     0.06%    passed     99.97%
  11  CX11314     0.06%    passed     99.58%
  12  DL226       0.07%    passed     99.96%
  13  DL238       0.06%    passed     99.92%
  14  ECA1069     0.06%    passed    100.00%
  15  ECA1185     0.07%    passed     98.84%
  16  ECA1187     0.07%    passed     98.32%
  17  ECA1191     0.07%    passed     99.54%
  18  ECA1192     0.07%    passed     98.42%
  19  ECA1194     0.07%    passed     99.30%
  20  ECA1200     0.07%    passed     99.86%
  21  ECA1202     0.07%    passed     99.95%
  22  ECA1206     0.07%    passed     99.94%
  23  ECA1208     0.07%    passed     99.93%
  24  ECA1212     0.07%    passed     99.81%
  25  ECA1216     0.07%    passed     99.95%
  26  ECA1223     0.07%    passed     99.96%
  27  ECA1225     0.06%    passed     99.96%
  28  ECA1228     0.07%    passed     99.76%
  29  ECA1229     0.07%    passed     99.81%
  30  ECA1232     0.07%    passed     95.96%
  31  ECA1237     0.07%    passed     99.85%
  32  ECA1238     0.07%    passed     99.95%
  33  ECA1240     0.07%    passed     98.23%
  34  ECA1242     0.07%    passed     99.16%
  35  ECA1243     0.07%    passed     99.94%
  36  ECA1247     0.07%    passed     99.90%
  37  ECA1251     0.07%    passed     96.40%
  38  ECA1253     0.07%    passed     98.89%
  39  ECA1255     0.07%    passed     99.96%
  40  ECA1257     0.07%    passed     99.99%
  41  ECA1260     0.07%    passed     99.94%
  42  ECA1261     0.07%    passed     99.87%
  43  ECA1271     0.07%    passed    100.00%
  44  ECA1276     0.07%    passed     99.90%
  45  ECA1278     0.07%    passed     99.90%
  46  ECA1281     0.07%    passed     99.90%
  47  ECA1283     0.07%    passed     99.95%
  48  ECA1284     0.07%    passed     99.55%
  49  ECA1286     0.07%    passed     99.94%
  50  ECA1287     0.07%    passed     99.99%
  51  ECA1288     0.07%    passed     99.97%
  52  ECA1289     0.06%    passed     99.99%
  53  ECA1293     0.07%    passed     99.95%
  54  ECA1298     0.06%    passed     99.97%
  55  ECA1316     0.07%    passed     99.92%
  56  ECA1409     0.06%    passed     99.99%
  57  ECA1413     0.07%    passed     99.85%
  58  ECA1493     0.05%    passed     99.58%
  59  ECA1693     0.07%    passed     99.41%
  60  ECA1713     0.05%    passed     99.23%
  61  ECA1717     0.07%    passed     98.95%
  62  ECA1725     0.07%    passed     98.51%
  63  ECA1751     0.06%    passed     99.99%
  64  ECA1757     0.07%    passed     99.99%
  65  ECA1761     0.07%    passed     98.27%
  66  ECA1769     0.06%    passed     99.98%
  67  ECA1793     0.07%    passed     99.94%
  68  ECA1805     0.07%    passed     99.77%
  69  ECA1815     0.07%    passed     99.65%
  70  ECA1821     0.07%    passed     98.97%
  71  ECA1825     0.06%    passed     99.99%
  72  ECA1851     0.07%    passed     98.75%
  73  ECA1853     0.07%    passed     99.64%
  74  ECA1875     0.06%    passed     99.98%
  75  ECA1885     0.07%    passed     98.75%
  76  ECA1889     0.07%    passed     99.57%
  77  ECA1891     0.07%    passed     99.96%
  78  ECA189      0.07%    passed     99.95%
  79  ECA1901     0.07%    passed    100.00%
  80  ECA1919     0.07%    passed     99.98%
  81  ECA191      0.06%    passed     99.80%
  82  ECA1939     0.07%    passed     99.88%
  83  ECA1969     0.06%    passed    100.00%
  84  ECA1997     0.07%    passed     99.89%
  85  ECA2041     0.07%    passed     99.62%
  86  ECA2043     0.07%    passed     97.53%
  87  ECA2073     0.07%    passed     99.82%
  88  ECA2081     0.07%    passed     99.99%
  89  ECA2091     0.08%    passed     99.93%
  90  ECA2111     0.07%    passed     99.62%
  91  ECA2151     0.06%    passed     99.99%
  92  ECA2191     0.05%    passed     99.88%
  93  ECA2195     0.05%    passed     98.65%
  94  ECA2199     0.05%    passed     99.71%
  95  ECA2251     0.07%    passed     99.83%
  96  ECA2291     0.07%    passed     99.31%
  97  ECA2332     0.06%    passed     99.97%
  98  ECA2334     0.06%    passed    100.00%
  99  ECA2336     0.06%    passed     99.99%
 100  ECA2350     0.07%    passed     99.64%
 101  ECA2360     0.07%    passed     97.78%
 102  ECA2367     0.07%    passed     98.47%
 103  ECA2377     0.07%    passed     99.96%
 104  ECA2417     0.07%    passed     99.95%
 105  ECA2437     0.07%    passed     99.96%
 106  ECA243      0.07%    passed     99.97%
 107  ECA2443     0.07%    passed     99.91%
 108  ECA2467     0.07%    passed     99.95%
 109  ECA246      0.06%    passed     99.89%
 110  ECA2473     0.07%    passed     99.93%
 111  ECA2475     0.06%    passed     99.92%
 112  ECA2481     0.07%    passed    100.00%
 113  ECA248      0.06%    passed     99.81%
 114  ECA2522     0.06%    passed     99.43%
 115  ECA2523     0.07%    passed     99.96%
 116  ECA2546     0.07%    passed     99.96%
 117  ECA2551     0.07%    passed     99.97%
 118  ECA2559     0.06%    passed     99.89%
 119  ECA2560     0.06%    passed     99.81%
 120  ECA2561     0.07%    passed     99.89%
 121  ECA2565     0.06%    passed     99.69%
 122  ECA2568     0.06%    passed     99.89%
 123  ECA2581     0.07%    passed     97.17%
 124  ECA2583     0.07%    passed     99.97%
 125  ECA2584     0.06%    passed     99.80%
 126  ECA259      0.06%    passed     99.81%
 127  ECA2601     0.07%    passed     99.83%
 128  ECA2602     0.06%    passed     99.94%
 129  ECA2607     0.07%    passed     99.89%
 130  ECA2609     0.06%    passed     99.80%
 131  ECA2648     0.06%    passed     99.93%
 132  ECA2656     0.06%    passed     99.94%
 133  ECA2660     0.06%    passed     99.80%
 134  ECA2676     0.06%    passed     99.71%
 135  ECA347      0.07%    passed     98.60%
 136  ECA363      0.07%    passed     98.83%
 137  ECA369      0.06%    passed     98.76%
 138  ECA372      0.07%    passed     99.95%
 139  ECA396      0.07%    passed     99.27%
 140  ECA593      0.06%    passed     99.82%
 141  ECA594      0.07%    passed     99.98%
 142  ECA701      0.07%    passed     99.83%
 143  ECA703      0.07%    passed     99.83%
 144  ECA705      0.06%    passed    100.00%
 145  ECA706      0.07%    passed     99.94%
 146  ECA710      0.07%    passed     99.96%
 147  ECA712      0.07%    passed     99.98%
 148  ECA722      0.07%    passed     99.83%
 149  ECA723      0.07%    passed     99.82%
 150  ECA724      0.07%    passed     97.91%
 151  ECA730      0.07%    passed     99.89%
 152  ECA732      0.07%    passed     99.97%
 153  ECA733      0.06%    passed     99.91%
 154  ECA738      0.06%    passed     99.77%
 155  ECA740      0.05%    passed     98.98%
 156  ECA741      0.07%    passed     99.25%
 157  ECA742      0.07%    passed     99.16%
 158  ECA743      0.07%    passed    100.00%
 159  ECA744      0.06%    passed    100.00%
 160  ECA745      0.07%    passed    100.00%
 161  ECA746      0.06%    passed    100.00%
 162  ECA760      0.07%    passed     99.95%
 163  ECA768      0.07%    passed     99.97%
 164  ECA923      0.06%    passed     99.89%
 165  ECA928      0.07%    passed     99.97%
 166  ED3011      0.06%    passed     99.82%
 167  ED3012      0.07%    passed     99.98%
 168  ED3040      0.07%    passed    100.00%
 169  ED3046      0.06%    passed     99.71%
 170  ED3052      0.06%    passed     99.71%
 171  ED3073      0.07%    passed     99.97%
 172  ED3077      0.06%    passed     99.81%
 173  EG4349      0.06%    passed     99.81%
 174  EG4724      0.07%    passed     99.98%
 175  EG4725      0.07%    passed     99.75%
 176  EG4946      0.06%    passed     99.80%
 177  JR4305      0.06%    passed     99.60%
 178  JU1088      0.06%    passed     99.81%
 179  JU1200      0.07%    passed     99.89%
 180  JU1246      0.07%    passed     99.85%
 181  JU1249      0.07%    passed     99.94%
 182  JU1395      0.06%    passed     99.89%
 183  JU1400      0.06%    passed     99.71%
 184  JU1409      0.06%    passed     99.94%
 185  JU1530      0.06%    passed     99.88%
 186  JU1543      0.07%    passed     99.99%
 187  JU1581      0.07%    passed     99.83%
 188  JU1792      0.07%    passed     99.95%
 189  JU1896      0.07%    passed     99.92%
 190  JU2001      0.07%    passed     99.55%
 191  JU2007      0.07%    passed     99.90%
 192  JU2016      0.06%    passed     99.80%
 193  JU2017      0.07%    passed     99.70%
 194  JU2131      0.07%    passed     99.89%
 195  JU2234      0.07%    passed     99.76%
 196  JU2250      0.06%    passed     99.72%
 197  JU2316      0.07%    passed     99.92%
 198  JU2464      0.06%    passed     99.81%
 199  JU2466      0.06%    passed     99.79%
 200  JU2513      0.07%    passed     99.95%
 201  JU2519      0.07%    passed     99.95%
 202  JU2526      0.07%    passed     99.91%
 203  JU2534      0.06%    passed     99.81%
 204  JU2575      0.07%    passed     99.94%
 205  JU2576      0.07%    passed     99.94%
 206  JU2578      0.07%    passed     99.95%
 207  JU2587      0.06%    passed     99.69%
 208  JU258       0.07%    passed     99.80%
 209  JU2592      0.07%    passed     99.97%
 210  JU2593      0.07%    passed     99.95%
 211  JU2800      0.07%    passed     99.97%
 212  JU2811      0.07%    passed     99.99%
 213  JU2825      0.07%    passed     99.91%
 214  JU2829      0.06%    passed     99.89%
 215  JU2841      0.07%    passed     99.98%
 216  JU2862      0.06%    passed     99.78%
 217  JU2866      0.06%    passed     99.82%
 218  JU2878      0.06%    passed     99.89%
 219  JU2879      0.07%    passed     99.75%
 220  JU2906      0.07%    passed     99.76%
 221  JU2907      0.07%    passed     99.96%
 222  JU310       0.06%    passed     99.55%
 223  JU3125      0.07%    passed     99.98%
 224  JU3127      0.07%    passed     99.86%
 225  JU3132      0.06%    passed     99.66%
 226  JU3134      0.06%    passed     99.82%
 227  JU3140      0.06%    passed     99.81%
 228  JU3144      0.06%    passed     99.94%
 229  JU3166      0.07%    passed     99.98%
 230  JU3167      0.07%    passed     99.63%
 231  JU3169      0.07%    passed     99.57%
 232  JU3224      0.06%    passed     99.71%
 233  JU3225      0.06%    passed     99.99%
 234  JU3226      0.07%    passed     97.40%
 235  JU323       0.06%    passed     99.95%
 236  JU3291      0.07%    passed     99.91%
 237  JU3318      0.06%    passed     99.72%
 238  JU360       0.06%    passed     99.80%
 239  JU3795      0.07%    passed     99.89%
 240  JU394       0.07%    passed     99.90%
 241  JU4047      0.07%    passed     99.96%
 242  JU406       0.07%    passed     99.87%
 243  JU4073      0.06%    passed     99.89%
 244  JU4161      0.07%    passed     99.94%
 245  JU561       0.07%    passed     99.97%
 246  JU642       0.06%    passed     99.89%
 247  JU782       0.07%    passed     99.65%
 248  JU830       0.07%    passed     99.94%
 249  LKC34       0.06%    passed     99.80%
 250  MY10        0.07%    passed     99.64%
 251  MY16        0.07%    passed     99.97%
 252  MY18        0.06%    passed     99.81%
 253  MY1         0.06%    passed     99.81%
 254  MY2147      0.07%    passed     99.49%
 255  MY23        0.07%    passed     99.93%
 256  MY2530      0.07%    passed    100.00%
 257  MY2573      0.06%    passed     99.79%
 258  MY2585      0.06%    passed     99.82%
 259  MY2693      0.07%    passed     99.76%
 260  MY2713      0.07%    passed     99.64%
 261  MY518       0.06%    passed     99.89%
 262  MY772       0.07%    passed     99.76%
 263  MY920       0.06%    passed     99.80%
 264  N2          0.07%    passed     99.95%
 265  NIC1049     0.06%    passed     99.77%
 266  NIC166      0.07%    passed     99.83%
 267  NIC1700     0.06%    passed     99.81%
 268  NIC1772     0.06%    passed     99.89%
 269  NIC1773     0.07%    passed     99.29%
 270  NIC1775     0.07%    passed     99.76%
 271  NIC1780     0.07%    passed     99.82%
 272  NIC1782     0.07%    passed    100.00%
 273  NIC1783     0.07%    passed     99.89%
 274  NIC1785     0.07%    passed     99.88%
 275  NIC1787     0.07%    passed     99.94%
 276  NIC1788     0.07%    passed     99.88%
 277  NIC1789     0.07%    passed     99.90%
 278  NIC1790     0.07%    passed     99.99%
 279  NIC1792     0.07%    passed     99.80%
 280  NIC1794     0.07%    passed     99.83%
 281  NIC1798     0.07%    passed     99.99%
 282  NIC1799     0.07%    passed     99.86%
 283  NIC1805     0.06%    passed     99.89%
 284  NIC1809     0.07%    passed     99.90%
 285  NIC1811     0.06%    passed     99.89%
 286  NIC199      0.07%    passed     99.98%
 287  NIC1        0.07%    passed     99.29%
 288  NIC207      0.06%    passed     99.89%
 289  NIC236      0.07%    passed     99.98%
 290  NIC251      0.07%    passed     99.75%
 291  NIC252      0.07%    passed     99.99%
 292  NIC259      0.07%    passed     99.96%
 293  NIC262      0.06%    passed     99.83%
 294  NIC266      0.07%    passed     99.94%
 295  NIC267      0.07%    passed     99.72%
 296  NIC268      0.07%    passed     99.98%
 297  NIC269      0.07%    passed     99.97%
 298  NIC274      0.07%    passed     99.98%
 299  NIC275      0.07%    passed     99.76%
 300  NIC277      0.06%    passed     99.88%
 301  NIC501      0.06%    passed     99.71%
 302  NIC511      0.07%    passed     99.64%
 303  NIC513      0.07%    passed     99.98%
 304  NIC523      0.07%    passed     99.70%
 305  NIC526      0.06%    passed     99.88%
 306  NIC527      0.07%    passed     99.95%
 307  NIC529      0.06%    passed     99.71%
 308  PB303       0.07%    passed     99.97%
 309  PX179       0.06%    passed     99.82%
 310  QG2075      0.07%    passed    100.00%
 311  QG2811      0.07%    passed     99.90%
 312  QG2813      0.06%    passed     99.94%
 313  QG2818      0.06%    passed     99.71%
 314  QG2825      0.07%    passed     99.93%
 315  QG2827      0.07%    passed     99.75%
 316  QG2828      0.06%    passed     99.80%
 317  QG2836      0.06%    passed     99.77%
 318  QG2837      0.07%    passed     99.94%
 319  QG2838      0.06%    passed     99.94%
 320  QG2843      0.06%    passed     99.71%
 321  QG2850      0.06%    passed     99.80%
 322  QG2855      0.06%    passed     99.81%
 323  QG2873      0.06%    passed     99.80%
 324  QG2874      0.06%    passed     99.69%
 325  QG2875      0.07%    passed     99.99%
 326  QG2877      0.06%    passed     99.82%
 327  QG2932      0.06%    passed     99.82%
 328  QG4003      0.06%    passed     99.71%
 329  QG4004      0.07%    passed     99.94%
 330  QG4010      0.06%    passed     99.94%
 331  QG4015      0.06%    passed     99.56%
 332  QG4017      0.06%    passed     99.71%
 333  QG4018      0.06%    passed     99.81%
 334  QG4080      0.07%    passed     99.98%
 335  QG4103      0.07%    passed     99.94%
 336  QG4135      0.06%    passed     99.94%
 337  QG4138      0.06%    passed     99.89%
 338  QG4147      0.06%    passed     99.85%
 339  QG4151      0.06%    passed     99.80%
 340  QG4226      0.06%    passed     99.82%
 341  QG4228      0.07%    passed     99.94%
 342  QG536       0.06%    passed     99.89%
 343  QG556       0.06%    passed     99.89%
 344  QG557       0.07%    passed     99.62%
 345  QX1211      0.07%    passed     98.05%
 346  QX1212      0.06%    passed     99.81%
 347  QX1791      0.06%    passed     99.57%
 348  QX1792      0.06%    passed     99.94%
 349  QX1793      0.06%    passed     99.93%
 350  QX1794      0.07%    passed     99.96%
 351  WN2001      0.06%    passed     99.89%
 352  WN2002      0.07%    passed     99.59%
 353  WN2063      0.07%    passed     99.99%
 354  WN2066      0.07%    passed     99.95%
 355  WN2068      0.07%    passed     99.97%
 356  WN2069      0.06%    passed     99.79%
 357  WN2086      0.07%    passed     99.96%
 358  WN2117      0.07%    passed     99.49%
 359  XZ1515      0.06%    passed    100.00%
 360  XZ1516      0.05%    passed     99.58%
 361  XZ1672      0.06%    passed     99.80%
 362  XZ1734      0.06%    passed     99.88%
 363  XZ1735      0.07%    passed     99.99%
 364  XZ1756      0.06%    passed     99.71%
 365  XZ2019      0.07%    passed     99.99%
 366  XZ2020      0.07%    passed     99.41%
 367  XZ2211      0.07%    passed     99.55%
****  TOTAL       0.06%  0 sequences failed composition chi2 test (p-value<5%; df=3)
NOTE: ECA1885 is identical to ECA1851 but kept for subsequent analysis
NOTE: JU830 is identical to JU2575 but kept for subsequent analysis
NOTE: MY1 is identical to JU3140 but kept for subsequent analysis
NOTE: 1 identical sequences (see below) will be ignored for subsequent analysis
NOTE: QG2855 (identical to JU3140) is ignored but added at the end

For your convenience alignment with unique sequences printed to FINAL.fasta.uniqueseq.phy

NOTE: Restoring information from model checkpoint file FINAL.fasta.model.gz

CHECKPOINT: Initial tree restored
NOTE: ModelFinder requires 136 MB RAM!
ModelFinder will test 286 DNA models (sample size: 13803) ...
 No. Model         -LnL         df  AIC          AICc         BIC
Measuring multi-threading efficiency up to 48 CPU cores
Increase to 10 rounds for branch lengths
192 trees examined
Threads: 1 / Time: 48.159 sec / Speedup: 1.000 / Efficiency: 100% / LogL: -181040
Threads: 2 / Time: 64.946 sec / Speedup: 0.742 / Efficiency: 37% / LogL: -181040
BEST NUMBER OF THREADS: 1

  1  JC            41184.098    729 83826.197    83907.612    89317.492
  2  JC+I          39985.941    730 81431.883    81513.528    86930.711
  3  JC+G4         40107.579    730 81675.158    81756.803    87173.986
  4  JC+I+G4       39864.619    731 81191.239    81273.113    86697.599
  5  JC+R2         39778.957    731 81019.913    81101.788    86526.274
  6  JC+R3         39773.545    733 81013.090    81095.425    86534.516
 14  F81+F         39055.499    732 79574.997    79657.102    85088.891
 15  F81+F+I       37910.816    733 77287.632    77369.967    82809.058
 16  F81+F+G4      38008.429    733 77482.857    77565.193    83004.283
 17  F81+F+I+G4    37798.344    734 77064.687    77147.254    82593.646
 18  F81+F+R2      37734.271    734 76936.542    77019.108    82465.500
 19  F81+F+R3      37656.206    736 76784.412    76867.442    82328.436
 20  F81+F+R4      37655.749    738 76787.497    76870.991    82346.587
 27  K2P           40009.498    730 81478.996    81560.641    86977.824
 28  K2P+I         38807.046    731 79076.091    79157.966    84582.452
 29  K2P+G4        38930.671    731 79323.342    79405.216    84829.702
 30  K2P+I+G4      38688.129    732 78840.257    78922.362    84354.151
 31  K2P+R2        38602.030    732 78668.061    78750.166    84181.954
 32  K2P+R3        38529.573    734 78527.146    78609.713    84056.105
 33  K2P+R4        38529.596    736 78531.191    78614.221    84075.215
 40  HKY+F         37430.699    733 76327.398    76409.734    81848.824
 41  HKY+F+I       36349.876    734 74167.752    74250.318    79696.710
 42  HKY+F+G4      36399.404    734 74266.809    74349.375    79795.767
 43  HKY+F+I+G4    36220.592    735 73911.183    73993.981    79447.675
 44  HKY+F+R2      36191.510    735 73853.020    73935.817    79389.511
 45  HKY+F+R3      36087.195    737 73648.391    73731.653    79199.948
WARNING: Log-likelihood of HKY+F+R4 worse than HKY+F+R3
 46  HKY+F+R4      36088.540    739 73655.080    73738.806    79221.701
 53  TNe           40000.756    731 81463.512    81545.387    86969.873
 54  TNe+I         38803.893    732 79071.786    79153.891    84585.679
 55  TNe+G4        38923.825    732 79311.650    79393.755    84825.543
 56  TNe+I+G4      38685.186    733 78836.372    78918.708    84357.799
 57  TNe+R2        38601.609    733 78669.219    78751.554    84190.645
 58  TNe+R3        38528.213    735 78526.426    78609.224    84062.918
 59  TNe+R4        38527.546    737 78529.092    78612.354    84080.649
 66  TN+F          37361.264    734 76190.528    76273.095    81719.487
 67  TN+F+I        36319.621    735 74109.241    74192.039    79645.732
 68  TN+F+G4       36355.702    735 74181.403    74264.201    79717.894
 69  TN+F+I+G4     36182.280    736 73836.559    73919.589    79380.583
 70  TN+F+R2       36160.175    736 73792.350    73875.380    79336.374
 71  TN+F+R3       36060.673    738 73597.346    73680.840    79156.435
WARNING: Log-likelihood of TN+F+R4 worse than TN+F+R3
 72  TN+F+R4       36062.770    740 73605.539    73689.499    79179.694
 79  K3P           40013.079    731 81488.157    81570.032    86994.518
 80  K3P+I         38810.608    732 79085.216    79167.321    84599.109
 81  K3P+G4        38933.607    732 79331.215    79413.320    84845.108
 82  K3P+I+G4      38691.078    733 78848.155    78930.491    84369.581
 83  K3P+R2        38605.097    733 78676.193    78758.529    84197.619
 84  K3P+R3        38531.087    735 78532.174    78614.972    84068.665
 85  K3P+R4        38530.086    737 78534.171    78617.433    84085.728
 92  K3Pu+F        37429.002    734 76326.005    76408.571    81854.964
 93  K3Pu+F+I      36349.184    735 74168.367    74251.165    79704.858
 94  K3Pu+F+G4     36397.156    735 74264.312    74347.110    79800.803
 95  K3Pu+F+I+G4   36219.204    736 73910.409    73993.438    79454.433
 96  K3Pu+F+R2     36191.725    736 73855.451    73938.481    79399.475
 97  K3Pu+F+R3     36087.722    738 73651.445    73734.938    79210.534
 98  K3Pu+F+R4     36085.844    740 73651.688    73735.648    79225.843
105  TPM2+F        37434.979    734 76337.957    76420.524    81866.916
106  TPM2+F+I      36354.074    735 74178.148    74260.946    79714.640
107  TPM2+F+G4     36403.301    735 74276.602    74359.400    79813.093
108  TPM2+F+I+G4   36224.520    736 73921.039    74004.069    79465.063
109  TPM2+F+R2     36194.974    736 73861.948    73944.978    79405.972
110  TPM2+F+R3     36090.062    738 73656.125    73739.619    79215.214
111  TPM2+F+R4     36090.048    740 73660.095    73744.055    79234.250
118  TPM2u+F       37435.272    734 76338.545    76421.111    81867.503
119  TPM2u+F+I     36354.379    735 74178.758    74261.556    79715.249
120  TPM2u+F+G4    36403.579    735 74277.157    74359.955    79813.649
121  TPM2u+F+I+G4  36224.679    736 73921.359    74004.388    79465.383
122  TPM2u+F+R2    36195.221    736 73862.441    73945.471    79406.465
123  TPM2u+F+R3    36090.019    738 73656.039    73739.533    79215.128
124  TPM2u+F+R4    36090.038    740 73660.077    73744.036    79234.231
131  TPM3+F        37435.403    734 76338.807    76421.373    81867.765
132  TPM3+F+I      36354.761    735 74179.522    74262.320    79716.014
133  TPM3+F+G4     36403.603    735 74277.205    74360.003    79813.697
134  TPM3+F+I+G4   36224.739    736 73921.478    74004.508    79465.502
135  TPM3+F+R2     36195.772    736 73863.543    73946.573    79407.567
136  TPM3+F+R3     36089.996    738 73655.993    73739.486    79215.082
137  TPM3+F+R4     36090.022    740 73660.043    73744.003    79234.198
144  TPM3u+F       37435.651    734 76339.301    76421.868    81868.260
145  TPM3u+F+I     36355.011    735 74180.022    74262.820    79716.513
146  TPM3u+F+G4    36403.829    735 74277.657    74360.455    79814.149
147  TPM3u+F+I+G4  36224.898    736 73921.797    74004.826    79465.821
148  TPM3u+F+R2    36195.998    736 73863.997    73947.027    79408.021
149  TPM3u+F+R3    36090.044    738 73656.089    73739.583    79215.178
150  TPM3u+F+R4    36090.065    740 73660.130    73744.089    79234.284
157  TIMe          40000.547    732 81465.093    81547.198    86978.987
158  TIMe+I        38803.702    733 79073.404    79155.740    84594.830
159  TIMe+G4       38923.393    733 79312.787    79395.122    84834.213
160  TIMe+I+G4     38684.831    734 78837.662    78920.228    84366.621
161  TIMe+R2       38601.099    734 78670.199    78752.765    84199.157
162  TIMe+R3       38527.113    736 78526.227    78609.256    84070.251
163  TIMe+R4       38526.172    738 78528.344    78611.838    84087.433
170  TIM+F         37357.703    735 76185.405    76268.203    81721.897
171  TIM+F+I       36316.952    736 74105.903    74188.933    79649.927
172  TIM+F+G4      36351.847    736 74175.695    74258.725    79719.719
173  TIM+F+I+G4    36179.208    737 73832.417    73915.678    79383.973
174  TIM+F+R2      36158.195    737 73790.390    73873.652    79341.947
175  TIM+F+R3      36058.337    739 73594.675    73678.401    79161.297
176  TIM+F+R4      36056.739    741 73595.477    73679.670    79177.164
183  TIM2e         39992.340    732 81448.680    81530.785    86962.573
184  TIM2e+I       38787.543    733 79041.086    79123.422    84562.512
185  TIM2e+G4      38910.807    733 79287.615    79369.950    84809.041
186  TIM2e+I+G4    38666.839    734 78801.678    78884.245    84330.637
187  TIM2e+R2      38579.850    734 78627.700    78710.267    84156.659
188  TIM2e+R3      38507.870    736 78487.740    78570.769    84031.764
189  TIM2e+R4      38507.085    738 78490.169    78573.663    84049.259
196  TIM2+F        37361.671    735 76193.342    76276.140    81729.834
197  TIM2+F+I      36319.969    736 74111.937    74194.967    79655.961
198  TIM2+F+G4     36356.097    736 74184.195    74267.224    79728.219
199  TIM2+F+I+G4   36182.565    737 73839.129    73922.391    79390.686
200  TIM2+F+R2     36160.297    737 73794.594    73877.856    79346.151
201  TIM2+F+R3     36061.429    739 73600.859    73684.586    79167.481
WARNING: Log-likelihood of TIM2+F+R4 worse than TIM2+F+R3
202  TIM2+F+R4     36063.780    741 73609.560    73693.753    79191.247
209  TIM3e         39980.248    732 81424.495    81506.600    86938.388
210  TIM3e+I       38766.736    733 78999.472    79081.807    84520.898
211  TIM3e+G4      38891.212    733 79248.424    79330.760    84769.850
212  TIM3e+I+G4    38642.803    734 78753.606    78836.173    84282.565
213  TIM3e+R2      38555.808    734 78579.616    78662.182    84108.574
214  TIM3e+R3      38481.016    736 78434.032    78517.062    83978.056
215  TIM3e+R4      38479.834    738 78435.668    78519.162    83994.758
222  TIM3+F        37363.347    735 76196.695    76279.493    81733.186
223  TIM3+F+I      36321.921    736 74115.841    74198.871    79659.865
224  TIM3+F+G4     36357.463    736 74186.926    74269.956    79730.950
225  TIM3+F+I+G4   36184.338    737 73842.676    73925.937    79394.232
226  TIM3+F+R2     36162.818    737 73799.637    73882.898    79351.193
227  TIM3+F+R3     36064.460    739 73606.920    73690.646    79173.542
228  TIM3+F+R4     36061.936    741 73605.872    73690.065    79187.559
235  TVMe          39974.292    733 81414.584    81496.919    86936.010
236  TVMe+I        38746.977    734 78961.953    79044.520    84490.912
237  TVMe+G4       38879.135    734 79226.271    79308.837    84755.229
238  TVMe+I+G4     38621.206    735 78712.413    78795.211    84248.904
239  TVMe+R2       38526.705    735 78523.410    78606.208    84059.901
240  TVMe+R3       38454.333    737 78382.666    78465.927    83934.222
241  TVMe+R4       38453.342    739 78384.683    78468.410    83951.305
248  TVM+F         37423.896    736 76319.791    76402.821    81863.815
249  TVM+F+I       36343.208    737 74160.416    74243.678    79711.973
250  TVM+F+G4      36392.263    737 74258.526    74341.787    79810.082
251  TVM+F+I+G4    36213.856    738 73903.711    73987.205    79462.801
252  TVM+F+R2      36185.170    738 73846.340    73929.834    79405.429
253  TVM+F+R3      36082.223    740 73644.447    73728.406    79218.601
254  TVM+F+R4      36080.470    742 73644.940    73729.367    79234.160
261  SYM           39961.288    734 81390.576    81473.143    86919.535
262  SYM+I         38738.601    735 78947.203    79030.001    84483.694
263  SYM+G4        38867.057    735 79204.114    79286.912    84740.605
264  SYM+I+G4      38613.127    736 78698.253    78781.283    84242.277
265  SYM+R2        38521.855    736 78515.710    78598.740    84059.734
266  SYM+R3        38449.320    738 78374.640    78458.134    83933.729
267  SYM+R4        38448.498    740 78376.997    78460.956    83951.151
274  GTR+F         37352.626    737 76179.252    76262.514    81730.809
275  GTR+F+I       36311.115    738 74098.231    74181.725    79657.320
276  GTR+F+G4      36346.848    738 74169.696    74253.190    79728.785
277  GTR+F+I+G4    36173.311    739 73824.622    73908.348    79391.244
278  GTR+F+R2      36151.462    739 73780.923    73864.650    79347.545
279  GTR+F+R3      36052.355    741 73586.710    73670.902    79168.397
280  GTR+F+R4      36050.892    743 73587.785    73672.445    79184.537
Akaike Information Criterion:           GTR+F+R3
Corrected Akaike Information Criterion: GTR+F+R3
Bayesian Information Criterion:         TN+F+R3
Best-fit model: TN+F+R3 chosen according to BIC

All model information printed to FINAL.fasta.model.gz
CPU time for ModelFinder: 817.055 seconds (0h:13m:37s)
Wall-clock time for ModelFinder: 830.365 seconds (0h:13m:50s)
Generating 1000 samples for ultrafast bootstrap (seed: 132695)...

NOTE: 43 MB RAM (0 GB) is required!
Measuring multi-threading efficiency up to 48 CPU cores
Increase to 10 rounds for branch lengths
91 trees examined
Threads: 1 / Time: 48.186 sec / Speedup: 1.000 / Efficiency: 100% / LogL: -151588
Threads: 2 / Time: 68.275 sec / Speedup: 0.706 / Efficiency: 35% / LogL: -151588
BEST NUMBER OF THREADS: 1

Estimate model parameters (epsilon = 0.100)
1. Initial log-likelihood: -38557.002
2. Current log-likelihood: -37012.926
3. Current log-likelihood: -36815.380
4. Current log-likelihood: -36653.484
5. Current log-likelihood: -36543.608
6. Current log-likelihood: -36483.684
7. Current log-likelihood: -36451.689
8. Current log-likelihood: -36428.514
9. Current log-likelihood: -36406.773
10. Current log-likelihood: -36385.776
11. Current log-likelihood: -36365.065
12. Current log-likelihood: -36344.180
13. Current log-likelihood: -36322.635
14. Current log-likelihood: -36300.121
15. Current log-likelihood: -36276.433
16. Current log-likelihood: -36251.502
17. Current log-likelihood: -36225.470
18. Current log-likelihood: -36129.987
19. Current log-likelihood: -36128.463
20. Current log-likelihood: -36126.948
21. Current log-likelihood: -36125.347
22. Current log-likelihood: -36123.625
23. Current log-likelihood: -36121.798
24. Current log-likelihood: -36119.857
25. Current log-likelihood: -36117.774
26. Current log-likelihood: -36115.558
27. Current log-likelihood: -36113.208
28. Current log-likelihood: -36110.697
29. Current log-likelihood: -36108.043
30. Current log-likelihood: -36105.231
31. Current log-likelihood: -36102.267
32. Current log-likelihood: -36099.149
33. Current log-likelihood: -36095.893
34. Current log-likelihood: -36092.512
35. Current log-likelihood: -36089.032
36. Current log-likelihood: -36085.489
37. Current log-likelihood: -36081.938
38. Current log-likelihood: -36078.448
39. Current log-likelihood: -36075.109
40. Current log-likelihood: -36072.017
41. Current log-likelihood: -36069.255
42. Current log-likelihood: -36066.876
43. Current log-likelihood: -36064.908
44. Current log-likelihood: -36063.322
45. Current log-likelihood: -36062.083
46. Current log-likelihood: -36061.142
47. Current log-likelihood: -36060.429
48. Current log-likelihood: -36059.899
49. Current log-likelihood: -36059.500
50. Current log-likelihood: -36059.205
51. Current log-likelihood: -36058.977
52. Current log-likelihood: -36058.805
53. Current log-likelihood: -36058.660
54. Current log-likelihood: -36058.541
55. Current log-likelihood: -36058.436
Optimal log-likelihood: -36058.299
Rate parameters:  A-C: 1.00000  A-G: 9.87758  A-T: 1.00000  C-G: 1.00000  C-T: 16.38669  G-T: 1.00000
Base frequencies:  A: 0.314  C: 0.088  G: 0.149  T: 0.448
Site proportion and rates:  (0.858,0.186) (0.134,4.622) (0.008,28.481)
Parameters optimization took 55 rounds (38.142 sec)
Computing ML distances based on estimated model parameters... 1.166 sec
Computing BIONJ tree...
0.088 seconds
Log-likelihood of BIONJ tree: -36107.898
--------------------------------------------------------------------
|             INITIALIZING CANDIDATE TREE SET                      |
--------------------------------------------------------------------
Generating 98 parsimony trees... 7.519 second
Computing log-likelihood of 98 initial trees ... 12.397 seconds
Current best score: -36056.961

Do NNI search on 20 best initial trees
Estimate model parameters (epsilon = 0.100)
BETTER TREE FOUND at iteration 1: -36053.840
Estimate model parameters (epsilon = 0.100)
BETTER TREE FOUND at iteration 2: -36053.520
Estimate model parameters (epsilon = 0.100)
BETTER TREE FOUND at iteration 4: -36052.566
Estimate model parameters (epsilon = 0.100)
BETTER TREE FOUND at iteration 5: -36050.818
Estimate model parameters (epsilon = 0.100)
BETTER TREE FOUND at iteration 7: -36050.540
Estimate model parameters (epsilon = 0.100)
BETTER TREE FOUND at iteration 10: -36048.751
Iteration 10 / LogL: -36048.751 / Time: 0h:3m:27s
Iteration 20 / LogL: -36054.361 / Time: 0h:3m:53s
Finish initializing candidate tree set (20)
Current best tree score: -36048.751 / CPU time: 77.896
Number of iterations: 20
--------------------------------------------------------------------
|               OPTIMIZING CANDIDATE TREE SET                      |
--------------------------------------------------------------------
Iteration 30 / LogL: -36048.884 / Time: 0h:4m:16s (0h:11m:47s left)
Iteration 40 / LogL: -36048.995 / Time: 0h:4m:34s (0h:8m:13s left)
Iteration 50 / LogL: -36048.970 / Time: 0h:4m:55s (0h:6m:2s left)
Log-likelihood cutoff on original alignment: -36091.291
Iteration 60 / LogL: -36049.034 / Time: 0h:5m:19s (0h:4m:30s left)
Iteration 70 / LogL: -36054.681 / Time: 0h:5m:40s (0h:3m:17s left)
Iteration 80 / LogL: -36050.110 / Time: 0h:6m:1s (0h:2m:17s left)
Iteration 90 / LogL: -36050.672 / Time: 0h:6m:23s (0h:1m:26s left)
Iteration 100 / LogL: -36049.006 / Time: 0h:6m:44s (0h:0m:40s left)
Log-likelihood cutoff on original alignment: -36091.291
NOTE: Bootstrap correlation coefficient of split occurrence frequencies: 0.998
Iteration 110 / LogL: -36049.055 / Time: 0h:7m:7s (0h:5m:53s left)
TREE SEARCH COMPLETED AFTER 111 ITERATIONS / Time: 0h:7m:10s

--------------------------------------------------------------------
|                    FINALIZING TREE SEARCH                        |
--------------------------------------------------------------------
Performs final model parameters optimization
Estimate model parameters (epsilon = 0.010)
1. Initial log-likelihood: -36048.751
2. Current log-likelihood: -36048.713
3. Current log-likelihood: -36048.650
4. Current log-likelihood: -36048.586
5. Current log-likelihood: -36048.534
6. Current log-likelihood: -36048.485
7. Current log-likelihood: -36048.431
8. Current log-likelihood: -36048.393
9. Current log-likelihood: -36048.355
10. Current log-likelihood: -36048.314
11. Current log-likelihood: -36048.283
12. Current log-likelihood: -36048.251
13. Current log-likelihood: -36048.215
14. Current log-likelihood: -36048.189
15. Current log-likelihood: -36048.174
16. Current log-likelihood: -36048.162
17. Current log-likelihood: -36048.140
18. Current log-likelihood: -36048.110
19. Current log-likelihood: -36048.097
20. Current log-likelihood: -36048.085
21. Current log-likelihood: -36048.072
Optimal log-likelihood: -36048.055
Rate parameters:  A-C: 1.00000  A-G: 9.92392  A-T: 1.00000  C-G: 1.00000  C-T: 16.33489  G-T: 1.00000
Base frequencies:  A: 0.314  C: 0.088  G: 0.149  T: 0.448
Site proportion and rates:  (0.881,0.228) (0.113,5.449) (0.006,32.990)
Parameters optimization took 21 rounds (10.704 sec)
BEST SCORE FOUND : -36048.055
Creating bootstrap support values...
Split supports printed to NEXUS file FINAL.fasta.splits.nex
Total tree length: 0.180

Total number of iterations: 111
CPU time used for tree search: 272.789 sec (0h:4m:32s)
Wall-clock time used for tree search: 273.892 sec (0h:4m:33s)
Total CPU time used: 431.523 sec (0h:7m:11s)
Total wall-clock time used: 441.636 sec (0h:7m:21s)

Computing bootstrap consensus tree...
Reading input file FINAL.fasta.splits.nex...
366 taxa and 7719 splits.
Consensus tree written to FINAL.fasta.contree
Reading input trees file FINAL.fasta.contree
Log-likelihood of consensus tree: -36050.056

Analysis results written to: 
  IQ-TREE report:                FINAL.fasta.iqtree
  Maximum-likelihood tree:       FINAL.fasta.treefile
  Likelihood distances:          FINAL.fasta.mldist

Ultrafast bootstrap approximation results written to:
  Split support values:          FINAL.fasta.splits.nex
  Consensus tree:                FINAL.fasta.contree
  Screen log file:               FINAL.fasta.log

Date and Time: Tue Mar 18 22:12:53 2025
